# Supplementary material for: Dataset on null LC–MS/MS findings for 17 pharmaceuticals in Brazilian seafood with in-silico PBT/PMT indicators for monitoring design
Source: Data Brief. 2025 Nov 11;63:112264. doi: 10.1016/j.dib.2025.112264 (PMC12681776; doi:10.1016/j.dib.2025.112264)
Supplement: Supplementary file 1 [file mmc1.xlsx]

## Sheet: Table S0
	Table S0 - Compound-specific Multiple Reaction Monitoring (MRM) parameters, method limit of detection (MLOD), and retention times (RT) for 17 pharmaceuticals analysed by LC–MS/MS. Each analyte was monitored using one precursor ion (Q1) and two product ions (Q3) corresponding to quantifier and qualifier transitions. Declustering potential (DP), collision energy (CE), and collision cell exit potent…
	Compound	Q1	Q3	DP (V)	CE (V)	CXP (V)	MLOD (ng/g)	RT (min)
	Bromazepam	316.0	182.2	51	41	4	4.57	4.31
			209.2	51	33	4
	Midazolam	326.1	291.2	51	33	4	0.95	4.46
			249.1	51	44	4
	Paroxetine	330.2	192.2	41	27	4	4.18	4.57
			135.1	41	54	4
	Fluoxetine	310.2	148.2	16	13	4	1.30	4.90
			163.1	16	20	4
	Ranitidine	315.2	176.1	21	23	4	0.88	3.27
			130.1	21	21	4
	Clopidogrel	322.2	212.2	31	23	4	0.02	6.16
			155.0	31	51	4
	Tadalafil	390.2	268.1	31	21	4	7.74	4.25
			135.1	31	29	4
	Loratadine	383.3	337.3	41	33	6	1.71	5.21
			267.1	41	41	4
	Risperidone	411.3	191.2	46	35	4	0.51	4.10
			110.2	46	65	4
	Cyproterone	417.3	357.2	41	25	6	25.81	6.40
			279.3	41	41	4
	Sildenafil	475.3	100.0	51	37	4	7.38	4.21
			283.2	51	47	4
	Simvastatin	419.4	225.1	26	27	4	11.17	7.18
			199.3	26	21	4
	Atorvastatin	559.3	440.2	41	31	6	7.39	5.83
			250.2	41	57	4
	Rosuvastatin	482.2	258.2	61	41	4	1.06	4.95
			270.2	61	47	4
	Diazepam	285.2	154.1	51	33	4	0.35	4.85
			193.2	51	39	4
	Clonazepam	316.1	270.0	51	31	4	2.66	5.13
			214.2	51	47	4

## Sheet: Table S1
Table S1. LC–MS/MS results for 17 target pharmaceuticals in fish tissues (muscle, liver) and whole-body shrimp. Concentrations were measured in three commercially important marine fishes—Centropomus parallelus, Cynoscion virescens and Nebris microps—and two shrimp species—Litopenaeus schmitti and Xiphopenaeus kroyeri—widely consumed along the Brazilian coast. Specimens (n = 3 per species) were co…
	Tissue	Fish Species	bromazepam	midazolam	diazepam	clonazepam	fluoxetine	paroxetine	ranitidine	omeprazole	tadalafil	sildenafil	loratadine	risperidone	cyproterone	simvastatin	atorvastatin	rosuvastatin	clopidogrel
Specimen 1	Muscle	Nebris microps	<LOD	<LOD	<LOD	<LOD	<LOD	<LOD	<LOD	<LOD	<LOD	<LOD	<LOD	<LOD	<LOD	<LOD	<LOD	<LOD	<LOD
	Liver	Nebris microps	<LOD	<LOD	<LOD	<LOD	<LOD	<LOD	<LOD	<LOD	<LOD	<LOD	<LOD	<LOD	<LOD	<LOD	<LOD	<LOD	<LOD
Specimen 2	Muscle	Nebris microps	<LOD	<LOD	<LOD	<LOD	<LOD	<LOD	<LOD	<LOD	<LOD	<LOD	<LOD	<LOD	<LOD	<LOD	<LOD	<LOD	<LOD
	Liver	Nebris microps	<LOD	<LOD	<LOD	<LOD	<LOD	<LOD	<LOD	<LOD	<LOD	<LOD	<LOD	<LOD	<LOD	<LOD	<LOD	<LOD	<LOD
Specimen 3	Muscle	Nebris microps	<LOD	<LOD	<LOD	<LOD	<LOD	<LOD	<LOD	<LOD	<LOD	<LOD	<LOD	<LOD	<LOD	<LOD	<LOD	<LOD	<LOD
	Liver	Nebris microps	<LOD	<LOD	<LOD	<LOD	<LOD	<LOD	<LOD	<LOD	<LOD	<LOD	<LOD	<LOD	<LOD	<LOD	<LOD	<LOD	<LOD
Specimen 1	Muscle	Cynoscion virescens	<LOD	<LOD	<LOD	<LOD	<LOD	<LOD	<LOD	<LOD	<LOD	<LOD	<LOD	<LOD	<LOD	<LOD	<LOD	<LOD	<LOD
	Liver	Cynoscion virescens	<LOD	<LOD	<LOD	<LOD	<LOD	<LOD	<LOD	<LOD	<LOD	<LOD	<LOD	<LOD	<LOD	<LOD	<LOD	<LOD	<LOD
Specimen 2	Muscle	Cynoscion virescens	<LOD	<LOD	<LOD	<LOD	<LOD	<LOD	<LOD	<LOD	<LOD	<LOD	<LOD	<LOD	<LOD	<LOD	<LOD	<LOD	<LOD
	Liver	Cynoscion virescens	<LOD	<LOD	<LOD	<LOD	<LOD	<LOD	<LOD	<LOD	<LOD	<LOD	<LOD	<LOD	<LOD	<LOD	<LOD	<LOD	<LOD
Specimen 3	Muscle	Cynoscion virescens	<LOD	<LOD	<LOD	<LOD	<LOD	<LOD	<LOD	<LOD	<LOD	<LOD	<LOD	<LOD	<LOD	<LOD	<LOD	<LOD	<LOD
	Liver	Cynoscion virescens	<LOD	<LOD	<LOD	<LOD	<LOD	<LOD	<LOD	<LOD	<LOD	<LOD	<LOD	<LOD	<LOD	<LOD	<LOD	<LOD	<LOD
Specimen 1	Muscle	Centropomus parallelus	<LOD	<LOD	<LOD	<LOD	<LOD	<LOD	<LOD	<LOD	<LOD	<LOD	<LOD	<LOD	<LOD	<LOD	<LOD	<LOD	<LOD
	Liver	Centropomus parallelus	<LOD	<LOD	<LOD	<LOD	<LOD	<LOD	<LOD	<LOD	<LOD	<LOD	<LOD	<LOD	<LOD	<LOD	<LOD	<LOD	<LOD
Specimen 2	Muscle	Centropomus parallelus	<LOD	<LOD	<LOD	<LOD	<LOD	<LOD	<LOD	<LOD	<LOD	<LOD	<LOD	<LOD	<LOD	<LOD	<LOD	<LOD	<LOD
	Liver	Centropomus parallelus	<LOD	<LOD	<LOD	<LOD	<LOD	<LOD	<LOD	<LOD	<LOD	<LOD	<LOD	<LOD	<LOD	<LOD	<LOD	<LOD	<LOD
Specimen 3	Muscle	Centropomus parallelus	<LOD	<LOD	<LOD	<LOD	<LOD	<LOD	<LOD	<LOD	<LOD	<LOD	<LOD	<LOD	<LOD	<LOD	<LOD	<LOD	<LOD
	Liver	Centropomus parallelus	<LOD	<LOD	<LOD	<LOD	<LOD	<LOD	<LOD	<LOD	<LOD	<LOD	<LOD	<LOD	<LOD	<LOD	<LOD	<LOD	<LOD
Tissue		Shrimp Species	bromazepam	midazolam	diazepam	clonazepam	fluoxetine	paroxetine	ranitidine	omeprazole	tadalafil	sildenafil	loratadine	risperidone	cyproterone	simvastatin	atorvastatin	rosuvastatin	clopidogrel
Specimen 1	whole organism	Litopenaeus schmitti	<LOD	<LOD	<LOD	<LOD	<LOD	<LOD	<LOD	<LOD	<LOD	<LOD	<LOD	<LOD	<LOD	<LOD	<LOD	<LOD	<LOD
Specimen 2	whole organism	Litopenaeus schmitti	<LOD	<LOD	<LOD	<LOD	<LOD	<LOD	<LOD	<LOD	<LOD	<LOD	<LOD	<LOD	<LOD	<LOD	<LOD	<LOD	<LOD
Specimen 3	whole organism	Litopenaeus schmitti	<LOD	<LOD	<LOD	<LOD	<LOD	<LOD	<LOD	<LOD	<LOD	<LOD	<LOD	<LOD	<LOD	<LOD	<LOD	<LOD	<LOD
Specimen 1	whole organism	Xiphopenaeus kroyeri	<LOD	<LOD	<LOD	<LOD	<LOD	<LOD	<LOD	<LOD	<LOD	<LOD	<LOD	<LOD	<LOD	<LOD	<LOD	<LOD	<LOD
Specimen 2	whole organism	Xiphopenaeus kroyeri	<LOD	<LOD	<LOD	<LOD	<LOD	<LOD	<LOD	<LOD	<LOD	<LOD	<LOD	<LOD	<LOD	<LOD	<LOD	<LOD	<LOD
Specimen 3	whole organism	Xiphopenaeus kroyeri	<LOD	<LOD	<LOD	<LOD	<LOD	<LOD	<LOD	<LOD	<LOD	<LOD	<LOD	<LOD	<LOD	<LOD	<LOD	<LOD	<LOD

## Sheet: Table S2
Table S2. Target pharmaceuticals (n = 17): therapeutic class and screening-level ecotoxicological effects, together with chemical identifiers and structural descriptors (CAS, PubChem CID/URL, canonical SMILES, molecular formula, and molecular weight)
Compound			CAS	PubChem CID	PubChem URL	Canonical SMILES	Molecular Formula	Molecular Weight (g/mol)
Bromazepam	Therapeutic Class	Ecotoxicological Effects	1812-30-2	2441	https://pubchem.ncbi.nlm.nih.gov/compound/2441	C1C(=O)NC2=C(C=C(C=C2)Br)C(=N1)C3=CC=CC=N3	C14H10BrN3O	316.15
Midazolam	Benzodiazepine – anxiolytic	Alters activity, sociality, feeding and risk-taking at low environmental levels.	59467-70-8	4192	https://pubchem.ncbi.nlm.nih.gov/compound/4192	CN1C(=O)CN=C(C2=C1C=C(Cl)C=C2F)C3=CN=CN3	C18H13ClFN3	325.77
Paroxetine	Benzodiazepine – sedative/hypnotic	Reduced schooling/predator avoidance; altered locomotion/foraging at µg–ng/L.	61869-08-7	43815	https://pubchem.ncbi.nlm.nih.gov/compound/43815	C1CNC[C@H]([C@@H]1C2=CC=C(C=C2)F)COC3=CC4=C(C=C3)OCO4	C19H20FNO3	329.37
Fluoxetine	Benzodiazepine – anxiolytic/anticonvulsant	Behavioural sedation; disrupted anti-predator responses and feeding.	54910-89-3	3386	https://pubchem.ncbi.nlm.nih.gov/compound/3386	CNCCC(O)(C1=CC=C(C=C1)F)C2=CC=CC=C2F	C17H18F3NO	309.33
Ranitidine	Benzodiazepine – anticonvulsant/anxiolytic	Decreased activity and altered risk behaviours at low concentrations.	66357-35-5	3001055	https://pubchem.ncbi.nlm.nih.gov/compound/3001055	CN/C(=C\[N+](=O)[O-])/NCCSCC1=CC=C(O1)CN(C)C	C13H22N4O3S	314.4
Omeprazole	SSRI antidepressant	Alters behaviour (activity, aggression, predator responses); reproductive effects.	73590-58-6	4594	https://pubchem.ncbi.nlm.nih.gov/compound/4594	Cc1ccc2c(c1)nc([nH]2)S(=O)Cc1ncc(c(c1C)OC)C	C17H19N3O3S	345.42
Tadalafil	SSRI antidepressant	Reduced swimming activity; embryo/larval developmental effects.	171596-29-5	110635	https://pubchem.ncbi.nlm.nih.gov/compound/110635	CN1CC(=O)N2[C@H](Cc3c([nH]c4ccccc34)[C@H]2c2ccc3c(c2)OCO3)C1=O	C22H19N3O4	389.4
Loratadine	H₂-receptor antagonist (antacid)	Limited data; photoproducts show ecotoxicity; physiological impacts possible.	79794-75-5	3957	https://pubchem.ncbi.nlm.nih.gov/compound/3957	O=C(OCC)N1CC/C(=C2/c3ccc(Cl)cc3CCc4cccnc24)CC1	C22H23ClN2O2	382.88
Risperidone	Proton pump inhibitor	Impacts on acid–base and osmoregulatory processes; physiological stress.	106266-06-2	5073	https://pubchem.ncbi.nlm.nih.gov/compound/5073	Cc1c(c(=O)n2c(n1)CCCC2)CCN3CCC(CC3)c4c5ccc(cc5on4)F	C23H27FN4O2	410.48
Cyproterone acetate	PDE-5 inhibitor	Developmental/physiological effects (locomotor, cardiac, metabolic).	427-51-0	9880	https://pubchem.ncbi.nlm.nih.gov/compound/9880	CC(=O)[C@]1(CC[C@@H]2[C@@]1(CC[C@H]3[C@H]2C=C(C4=CC(=O)[C@@H]5C[C@@H]5[C@]34C)Cl)C)OC(=O)C	C24H29ClO4	416.94
Sildenafil	PDE-5 inhibitor	Affects photoreceptor physiology in zebrafish; potential reproductive impacts.	139755-83-2	135398744	https://pubchem.ncbi.nlm.nih.gov/compound/135398744	CCCC1=NN(C2=C1N=C(NC2=O)C3=C(C=CC(=C3)S(=O)(=O)N4CCN(CC4)C)OCC)C	C22H30N6O4S	474.58
Simvastatin	Antihistamine – H₁ antagonist	Behavioural alterations; oxidative stress; mixture toxicity concern.	79902-63-9	54454	https://pubchem.ncbi.nlm.nih.gov/compound/54454	CCC(C)(C)C(=O)O[C@H]1C[C@H](C=C2[C@H]1[C@H]([C@H](C=C2)C)CC[C@@H]3C[C@H](CC(=O)O3)O)C	C25H38O5	418.57
Atorvastatin	Atypical antipsychotic	Alters larval behaviour; embryo cardiotoxic/neurotoxic effects.	134523-00-5	60823	https://pubchem.ncbi.nlm.nih.gov/compound/60823	O=C(O)C[C@H](O)C[C@H](O)CCn2c(c(c(c2c1ccc(F)cc1)c3ccccc3)C(=O)Nc4ccccc4)C(C)C	C33H35FN2O5	558.64
Rosuvastatin	Antiandrogen / progestogen	Endocrine disruption; reduced fertility, altered gonadal histology.	287714-41-4	446157	https://pubchem.ncbi.nlm.nih.gov/compound/446157	CC(C)C1=NC(=NC(=C1/C=C/[C@H](C[C@H](CC(=O)O)O)O)C2=CC=C(C=C2)F)N(C)S(=O)(=O)C	C22H28FN3O6S	481.54
Diazepam	Statin – HMG-CoA reductase inhibitor	Disrupts lipid metabolism; growth/reproduction impacts.	439-14-5	3016	https://pubchem.ncbi.nlm.nih.gov/compound/3016	CN1C(=O)CN=C(C2=C1C=CC(=C2)Cl)C3=CC=CC=C3	C16H13ClN2O	284.74
Clonazepam	Statin – HMG-CoA reductase inhibitor	Behavioural and developmental effects; photoproducts increase toxicity.	1622-61-3	2802	https://pubchem.ncbi.nlm.nih.gov/compound/2802	O=C1CN=C(c2ccccc2Cl)c2cc([N+](=O)[O-])ccc2N1	C15H10ClN3O3	315.71
Clopidogrel	Statin – HMG-CoA reductase inhibitor	Chronic aquatic hazards; metabolic and reproductive endpoints affected.	113665-84-2	60606	https://pubchem.ncbi.nlm.nih.gov/compound/60606	COC(=O)[C@H](c1ccccc1Cl)N2CCc3c(ccs3)C2	C16H16ClNO2S	321.82
	Antiplatelet (P2Y12 antagonist)	Scarce data; potential interference with thrombocyte/hemostasis pathways.

## Sheet: Table S3
Table S3. STP removal under an activated-sludge configuration for the 17 target pharmaceuticals: total removal (%), sludge adsorption (%), biodegradation (%), qualitative removal class, and dominant removal mechanism
Compound	STP Total Removal (%)	STP Sludge Adsorption (%)	STP Biodegradation (%)	Removal class	Dominant mechanism
Bromazepam	2.29	2.2	0.1	Very low	Sludge adsorption
Midazolam	1.88	1.79	0.09	Very low	Sludge adsorption
Paroxetine	67.79	67.18	0.61	Moderate	Sludge adsorption
Fluoxetine	6.14	6.01	0.13	Very low	Sludge adsorption
Ranitidine	1.85	1.76	0.09	Very low	Sludge adsorption
Omeprazole	24.11	23.83	0.27	Low	Sludge adsorption
Tadalafil	1.95	1.86	0.09	Very low	Sludge adsorption
Loratadine	83.11	82.4	0.71	High	Sludge adsorption
Risperidone	12.81	12.62	0.18	Very low	Sludge adsorption
Cyproterone acetate	38.89	38.5	0.39	Low	Sludge adsorption
Sildenafil	4.05	3.94	0.11	Very low	Sludge adsorption
Simvastatin	65.05	64.46	0.59	Moderate	Sludge adsorption
Atorvastatin	93.21	92.43	0.77	Very high	Sludge adsorption
Rosuvastatin	3.04	2.94	0.10	Very low	Sludge adsorption
Diazepam	4.42	4.31	0.11	Very low	Sludge adsorption
Clonazepam	2.86	2.76	0.10	Very low	Sludge adsorption
Clopidogrel	22.57	22.31	0.26	Low	Sludge adsorption
Table S6: FAO (by logKoc) and McCall (by Koc)
FAO: Mobile = red; Slightly mobile = yellow; Hardly mobile/Immobile = green.
Criteria and Notes
Guidance / Notes
Purpose: Provide a concise view of sewage treatment plant (STP) removal for pharmaceuticals and the underlying assumptions used in this file.
Columns: Total removal = fraction expected to be removed from the aqueous phase; split into sludge adsorption and biodegradation (modelled).
Interpretation thresholds used here: Very high ≥ 90%; High 80–<90%; Moderate 60–<80%; Low 20–<60%; Very low < 20%.
Dominant mechanism indicates whether removal is driven by adsorption to sludge or by biodegradation.
Caveat: These values are screening-level estimates; site-specific STP design/operation (SRT, aeration, sorbents, tertiary polishing) can change outcomes.
Method notes:
Removal components:
• 'STP Sludge Adsorption (%)' represents the fraction predicted to partition to waste sludge based on sorption parameters.
• 'STP Biodegradation (%)' represents the fraction predicted to degrade biologically under conventional activated sludge conditions.
• 'STP Total Removal (%)' ≈ Adsorption + Biodegradation (other minor routes like volatilization are negligible for these compounds).
Classification rule (this file):
• Very high ≥ 90%; High 80–<90%; Moderate 60–<80%; Low 20–<60%; Very low < 20%.
Implications:
• Adsorption-dominated removal transfers mass to sludge; evaluate sludge management and potential environmental release via land application.
Adsorption — Attachment of dissolved compounds to suspended solids or sludge.
Biodegradation — Breakdown by microbial activity under wastewater treatment conditions.
ETP / STP — Effluent Treatment Plant / Sewage Treatment Plant (wastewater treatment facility).
SRT — Solids Retention Time (sludge age), a key process parameter in activated sludge systems.
Tertiary treatment — Additional polishing step after biological treatment (e.g., activated carbon, ozonation, AOPs).
Total removal — Fraction of influent mass removed from the aqueous phase during treatment.

## Sheet: Table S4
Table S4. Screening-level persistence classification for the 17 target pharmaceuticals: OPERA-predicted biodegradation half-life (days), BIOWIN ready-biodegradability flag, resulting class (not P / P / vP), and supporting evidence
Compound	Biodeg_HalfLife_days	ReadyBiodeg	Persistence_class	Evidence
Bromazepam	31	0	not P (screening)	t½=31 d; ReadyBiodeg=0
Midazolam	39	0	not P (screening)	t½=39 d; ReadyBiodeg=0
Paroxetine	55	0	P (screening)	t½=55 d; ReadyBiodeg=0
Fluoxetine	55	0	P (screening)	t½=55 d; ReadyBiodeg=0
Ranitidine	47	0	P (screening)	t½=47 d; ReadyBiodeg=0
Omeprazole	39	0	not P (screening)	t½=39 d; ReadyBiodeg=0
Tadalafil	5	0	not P (screening)	t½=5 d; ReadyBiodeg=0
Loratadine	39	0	not P (screening)	t½=39 d; ReadyBiodeg=0
Risperidone	39	0	not P (screening)	t½=39 d; ReadyBiodeg=0
Cyproterone	7	0	not P (screening)	t½=7 d; ReadyBiodeg=0
Sildenafil	5	0	not P (screening)	t½=5 d; ReadyBiodeg=0
Simvastatin	59	0	P (screening)	t½=59 d; ReadyBiodeg=0
Atorvastatin	1	0	not P (screening)	t½=1 d; ReadyBiodeg=0
Rosuvastatin	39	0	not P (screening)	t½=39 d; ReadyBiodeg=0
Diazepam	39	0	not P (screening)	t½=39 d; ReadyBiodeg=0
Clonazepam	68	0	vP (screening)	t½=68 d; ReadyBiodeg=0
Clopidogrel	41	0	P (screening)	t½=41 d; ReadyBiodeg=0
	Table S4: (if the Persistence class column exists, it will be colored as vP=red, P=yellow, not P=green).
Purpose
Classify persistence (P/vP) for 17 pharmaceuticals as a SCREENING step using:
• Biodeg. Half‑Life (days) predicted by OPERA.
• ReadyBiodeg (0/1).
Results are indicative. For regulatory decisions, confirm with experimental half‑lives by compartment (OECD 308/309).
Inputs
• Biodeg. Half‑Life (days): predicted biodegradation half‑life (not compartment‑specific).
• ReadyBiodeg: 1 = readily biodegradable; 0 = not readily biodegradable.
Decision rules (freshwater – screening)
1) vP (very persistent): t½ ≥ 60 days
2) P (persistent): 40 ≤ t½ < 60 days
3) Not P (screening): t½ < 40 days
4) ReadyBiodeg refinement:
• If ReadyBiodeg = 1 and t½ < 40 d → not P (screening).
• If ReadyBiodeg = 0, keep the half‑life‑based class (additional persistence indication).
5) Multiple values/versions: use the HIGHEST t½ (conservative).
6) Borderline: if t½ is ±10% around the threshold (36–44 d or 54–66 d), flag as “borderline/possible P” for verification.
Reference thresholds for other compartments (when experimental data exist):
• Soil: P ≥ 120 d; vP ≥ 180 d
• Sediment: P ≥ 120 d; vP ≥ 180 d
Output generated in this file
• Persistence_class = {vP (screening), P (screening), not P (screening), insufficient data}
• Evidence = “t½ = X d; ReadyBiodeg = 0/1”
• Flag_borderline = {Yes/No} (when applicable)
Notes and limitations
• OPERA t½ is a QSAR prediction and may not represent specific media (water/soil/sediment).
• Ready biodegradability (OECD 301/310) is a rapid test; a fail (0) does not prove P but is a strong indication to investigate further.
• Screening results DO NOT replace simulation tests (OECD 308/309).
• For ionic/multi‑ionizable substances, half‑life may vary with pH and conditions; consider uncertainty.
Recommendations (when P/vP or borderline)
• Prioritize OECD 309 (water) and, if relevant, OECD 308 (water/sediment).
• Integrate additional lines of evidence (sorption, transformation, metabolites, field data).
Glossary
t½: biodegradation half‑life (days).
ReadyBiodeg: readily biodegradable (1) or not (0).
P / vP: Persistent / very persistent (REACH/EU).
Screening: triage using predictions; not a definitive regulatory conclusion.

## Sheet: Table S5
Table S5. Screening-level bioaccumulation classification for the 17 target pharmaceuticals: BCFBAF-predicted logBCF and BCF (L kg⁻¹), with REACH category derived from BCF (Not B / B / vB)
Compound	logBCF (BCFBAF, most-used)	BCF (L/kg)	REACH class from BCF
Bromazepam	0.998	9.95405	Not B
Midazolam	0.258	1.81134	Not B
Paroxetine	3452	2831.39	B (bioaccumulative)
Fluoxetine	2065	116.145	Not B
Ranitidine	0.016	1.03753	Not B
Omeprazole	1149	14.0929	Not B
Tadalafil	0.333	2.15278	Not B
Loratadine	1200	15.8489	Not B
Risperidone	1600	39.8107	Not B
Cyproterone acetate	2708	510.505	Not B
Sildenafil	1321	20.9411	Not B
Simvastatin	2.18	151.356	Not B
Atorvastatin	2009	102.094	Not B
Rosuvastatin	1442	27.6694	Not B
Diazepam	1761	57.6766	Not B
Clonazepam	1392	24.6604	Not B
Clopidogrel	1137	13.7088	Not B
	Table S5: REACH class from BCF / Bioaccumulation class
	• vB=red; B=yellow; Not B=green.
Criteria and Notes
Guidance / Notes
Purpose: Provide consistent screening of soil mobility (from Koc / logKoc) and bioaccumulation potential (from logKow or BCFBAF outputs).
Units and logs: Koc is expressed in L/kg ≡ mL/g; logKoc and logKow are base-10.
Inputs: Enter either Koc or logKoc (or both). The sheet infers the missing value and applies FAO (logKoc) and McCall (Koc) mobility classes.
BCF screening: If logKow is available, estimate logBCF = 0.85*logKow − 0.70, then BCF = 10^(logBCF). If you paste BCFBAF 'most-used' outputs, treat them as logBCF and convert to BCF.
PMT mobility flags: vM if logKoc < 2; M if 2 ≤ logKoc < 3 (use the lowest logKoc across pH 4–9 for ionizable substances).
REACH bioaccumulation classes (wet weight): B ≥ 2,000 L/kg; vB ≥ 5,000 L/kg; 1,000–1,999 L/kg is flagged as 'Potentially B (screening)'.
Model domain and caveats: Correlations work best for neutral organics. Ionizable pharmaceuticals, highly hydrophobic chemicals (logKow ≳ 7), and out-of-domain values may deviate; prefer Arnot–Gobas with metabolism (kM) and/or empirical fish tests (OECD TG 305).
Interpretation: Use these outputs as a first-tier screening; confirm with measured data whenever possible.
Method notes:
Mobility classification:
• From logKoc (FAO):
<1 Highly mobile; 1–2 Mobile; 2–3 Moderately mobile; 3–4 Slightly mobile; 4–5 Hardly mobile; >5 Immobile.
• From Koc (McCall):
0–50 Very high; 50–150 High; 150–500 Medium; 500–2000 Low; 2000–5000 Slight; >5000 Immobile.
BCF screening from logKow:
• Regression (Veith-style): logBCF = 0.85*logKow − 0.70 (valid roughly for 1 ≤ logKow ≤ 6).
• Convert to BCF: BCF = 10^(logBCF).
Glossary:
BAF — Bioaccumulation Factor (environment ↔ organism; often field).
BCF — Bioconcentration Factor (water-only laboratory exposure in fish).
BCFBAF — EPI Suite® program that predicts BCF/BAF; 'most-used' output is logBCF.
CLP — EU Classification, Labelling and Packaging Regulation (EC No 1272/2008).
ECHA — European Chemicals Agency.
FAO — Food and Agriculture Organization of the United Nations (mobility classes by logKoc).
HPLC — High-Performance Liquid Chromatography.
Koc — Organic carbon–water partition coefficient (L/kg ≡ mL/g).
KOCWIN (MCI) — QSAR model in EPI Suite that predicts Koc using the Molecular Connectivity Index method.
Kow — n-Octanol/water partition coefficient.

## Sheet: Table S6
Table S6. Mobility classification for the 17 target pharmaceuticals: KOCWIN-predicted logKoc (MCI), estimated Koc (L kg⁻¹ ≡ mL g⁻¹), and categorical mobility according to FAO (by logKoc) and McCall (by Koc).
Compound	KOCWIN LogKoc (MCI)	Koc (L/kg ≡ mL/g)	FAO (by logKoc)	McCall (by Koc)
Bromazepam	3550	3548.13	Slightly mobile	Slight
Midazolam	3230	1698.24	Slightly mobile	Low
Paroxetine	4960	91201.1	Hardly mobile	Immobile
Fluoxetine	3850	7079.46	Slightly mobile	Immobile
Ranitidine	3840	6918.31	Slightly mobile	Immobile
Omeprazole	3560	3630.78	Slightly mobile	Slight
Tadalafil	3690	4897.79	Slightly mobile	Slight
Loratadine	5770	588844	Immobile	Immobile
Risperidone	6120	1.31826e+06	Immobile	Immobile
Cyproterone acetate	4110	12882.5	Hardly mobile	Immobile
Sildenafil	3360	2290.87	Slightly mobile	Slight
Simvastatin	4040	10964.8	Hardly mobile	Immobile
Atorvastatin	4460	28840.3	Hardly mobile	Immobile
Rosuvastatin	1680	47.86	Mobile	Very high
Diazepam	3880	7585.78	Slightly mobile	Immobile
Clonazepam	4070	11749	Hardly mobile	Immobile
Clopidogrel	3980	9549.93	Slightly mobile	Immobile
	Table S6: FAO (by logKoc) and McCall (by Koc)
	• FAO: Mobile = red; Slightly mobile = yellow; Hardly mobile/Immobile = green.
Criteria and Notes
FAO mobility classes (by logKoc)
Class (FAO)	logKoc range	Approx. Koc (L/kg)
Highly mobile	< 1	< 10
Mobile	1–2	10–100
Moderately mobile	2–3	100–1000
Slightly mobile	3–4	1000–10000
Hardly mobile	4–5	10000–100000
Immobile	> 5	> 100000
McCall mobility classes (by Koc)
Koc range (L/kg)	Class (McCall)
0–50	Very high
50–150	High
150–500	Medium
500–2000	Low
2,000–5000	Slight
> 5000	Immobile
Guidance / Notes
How to use:
1) Enter either Koc OR logKoc (or both). Units: Koc in L/kg ≡ mL/g.
2) The template infers the missing value and classifies mobility using both FAO (logKoc) and McCall (Koc).
Method notes:
- Koc is the organic-carbon normalized soil/water partition coefficient (OECD TG 121 for HPLC estimation).
- For ionizable substances, mobility can vary with pH (consider using the lowest logKoc across pH 4–9).
- Treat these classes as screening-level indicators; verify with leaching/column tests if available (e.g., OECD TG 312).
Glossary:
CHA — European Chemicals Agency.
FAO — Food and Agriculture Organization of the United Nations (provides mobility classes by logKoc).
HPLC — High-Performance Liquid Chromatography.
Koc — Organic carbon–water partition coefficient (unit L/kg ≡ mL/g).
KOCWIN (MCI) — EPI Suite® QSAR model to estimate Koc; MCI = Molecular Connectivity Index method.
L/kg — Litres per kilogram; standard unit for Koc.
logKoc — Base-10 logarithm of Koc.
mL/g — Millilitres per gram; equivalent to L/kg for Koc.
OECD — Organisation for Economic Co-operation and Development.
OECD TG 121 — Test Guideline 121: estimation of Koc by HPLC.
OECD TG 312 — Test Guideline 312: leaching in soil columns.

## Sheet: Table S7
Table S7. Screening-level aquatic toxicity profile for the 17 target pharmaceuticals: acute EC50/LC50 and chronic ChV (mg L⁻¹) for green algae, daphnid and fish, with categorical toxicity classes, lowest value, most sensitive endpoint, and final classification
Compound	Green algae (acute - EC50) (mg/L)	Green algae (acute - EC50) (mg/L) - Class	Daphinid (acute LC50) (mg/L)	Daphinid (acute LC50) (mg/L) - Class	Fish (acute LC50) (mg/L)	Fish (acute LC50) (mg/L) - Class	Green algae (chronic ChV) (mg/L)	Green algae (chronic ChV) (mg/L) - Class	Daphinid (chronic ChV) (mg/L)	Daphinid (chronic ChV) (mg/L) - Class	Fish (chronic ChV) (mg/L)	Fish (chronic ChV) (mg/L) - Class	Lowest value (mg/L)	Most sensitive endpoint	Final classification
Bromazepam	3285	Toxic	120599	Low toxicity	106042	Low toxicity	2995	Low toxicity	6458	Low toxicity	0.174	Moderately toxic	0.174	Fish (chronic ChV) (mg/L)	Moderately toxic (chronic threshold)
Midazolam	0.728	Very toxic	8899	Toxic	53682	Harmful	0.769	Moderately toxic	0.243	Moderately toxic	0.316	Moderately toxic	0.243	Daphinid (chronic ChV) (mg/L)	Moderately toxic (chronic threshold)
Paroxetine	0.072	Very toxic	0.163	Very toxic	0.996	Very toxic	0.03	Toxic	0.018	Toxic	0.022	Toxic	0.018	Daphinid (chronic ChV) (mg/L)	Toxic (chronic threshold)
Fluoxetine	0.949	Very toxic	1465	Toxic	10878	Harmful	0.344	Moderately toxic	0.136	Moderately toxic	0.437	Moderately toxic	0.136	Daphinid (chronic ChV) (mg/L)	Moderately toxic (chronic threshold)
Ranitidine	95.29	Harmful	78001	Harmful	797927	Low toxicity	27419	Low toxicity	5284	Low toxicity	85045	Low toxicity	5284	Daphinid (chronic ChV) (mg/L)	Toxic (acute threshold)
Omeprazole	0.153	Very toxic	0.808	Very toxic	1015	Toxic	0.12	Moderately toxic	0.02	Toxic	0.017	Toxic	0.017	Fish (chronic ChV) (mg/L)	Toxic (chronic threshold)
Tadalafil	8375	Toxic	433.74	Low toxicity	301725	Low toxicity	6162	Low toxicity	16603	Low toxicity	0.367	Moderately toxic	0.367	Fish (chronic ChV) (mg/L)	Moderately toxic (chronic threshold)
Loratadine	0.062	Very toxic	0.100	Very toxic	0.115	Very toxic	0.212	Moderately toxic	0.021	Toxic	0.012	Toxic	0.012	Fish (chronic ChV) (mg/L)	Toxic (chronic threshold)
Risperidone	0.688	Very toxic	1175	Toxic	8291	Toxic	0.259	Moderately toxic	0.14	Moderately toxic	0.285	Moderately toxic	0.14	Daphinid (chronic ChV) (mg/L)	Moderately toxic (chronic threshold)
Cyproterone acetate	1478	Toxic	4903	Toxic	2978	Toxic	0.768	Moderately toxic	1792	Low toxicity	0.142	Moderately toxic	0.142	Fish (chronic ChV) (mg/L)	Moderately toxic (chronic threshold)
Sildenafil	4159	Toxic	5619	Toxic	44618	Harmful	1436	Low toxicity	0.487	Moderately toxic	2197	Low toxicity	0.487	Daphinid (chronic ChV) (mg/L)	Moderately toxic (chronic threshold)
Simvastatin	0.290	Very toxic	1129	Toxic	0.765	Very toxic	0.209	Moderately toxic	0.308	Moderately toxic	0.029	Toxic	0.029	Fish (chronic ChV) (mg/L)	Toxic (chronic threshold)
Atorvastatin	0.103	Very toxic	0.189	Very toxic	1279	Toxic	0.608	Moderately toxic	0.188	Moderately toxic	0.029	Toxic	0.029	Fish (chronic ChV) (mg/L)	Toxic (chronic threshold)
Rosuvastatin	379.02	Low toxicity	11472	Harmful	79173	Harmful	73826	Low toxicity	0.401	Moderately toxic	1251	Low toxicity	0.401	Daphinid (chronic ChV) (mg/L)	Moderately toxic (chronic threshold)
Diazepam	0.983	Very toxic	21438	Harmful	26878	Harmful	1.24	Low toxicity	1909	Low toxicity	0.07	Toxic	0.07	Fish (chronic ChV) (mg/L)	Toxic (chronic threshold)
Clonazepam	1388	Toxic	33939	Harmful	39364	Harmful	1631	Low toxicity	2702	Low toxicity	0.093	Toxic	0.093	Fish (chronic ChV) (mg/L)	Toxic (chronic threshold)
Clopidogrel	0.315	Very toxic	0.579	Very toxic	3934	Toxic	0.122	Moderately toxic	0.058	Toxic	0.12	Moderately toxic	0.058	Daphinid (chronic ChV) (mg/L)	Toxic (chronic threshold)
	Table S7: all toxicological class columns + Final classification
	• Very toxic/Toxic = red; Moderately toxic/Harmful = yellow; Low toxicity = green.
Criteria and Notes
Method notes
Acute values are based on EC50 (algae growth inhibition) and LC50 (mortality in daphnia and fish).
Chronic values are based on ChV (geometric mean of NOEC/LOEC or EC10).
When multiple data points are available, the lowest value is selected for classification (worst-case scenario).
This approach aligns with ecological risk assessment frameworks used in chemical regulation (ECHA, USEPA, OECD).
Classifications are indicative, not regulatory hazard categories, but provide a harmonized basis for environmental relevance.
Glossary
EC50 (Effect Concentration 50%): Concentration causing a defined effect (e.g., growth inhibition) in 50% of algae population.
LC50 (Lethal Concentration 50%): Concentration causing mortality in 50% of test organisms (daphnia, fish).
ChV (Chronic Value): Long-term no-effect or low-effect threshold, usually derived from NOEC/LOEC or EC10.
NOEC (No Observed Effect Concentration): Highest concentration at which no statistically significant effect is observed.
LOEC (Lowest Observed Effect Concentration): Lowest tested concentration at which a significant effect is observed.
Most sensitive endpoint: The lowest toxicity value across all organisms and endpoints (acute and chronic).

## Sheet: Table S8
Table S8. Traffic-light screening summary (PBT and PMT) for the 17 target pharmaceuticals: PBT panel reports biodegradation half-life, persistence class (not P / P / vP), bioconcentration factor and REACH class (not B / B / vB), minimum chronic value (ChV_min, mg L⁻¹) as aquatic-toxicity proxy, and overall PBT flag; PMT panel reports half-life and persistence class, Koc-based mobility class (not …
Traffic-Light View – PBT/PMT
Legend (fill colors):
Red = most critical class (vP / vM / vB / T)
Yellow = intermediate class (P / M / B)
Green = less critical (not P / not M / not B / not T)
Gray = data gap
Compound	Biodeg. Half-Life	P_class	Bioconcentration Factor	B_class	ChV_min_mg_L	T_aqua_proxy	PBT_screen
Bromazepam	31	not P	13.9	not B	0.174	not T	not PBT
Midazolam	39	not P	152	not B	0.243	not T	not PBT
Paroxetine	55	P	52.2	not B	0.018	not T	not PBT
Fluoxetine	55	P	149	not B	0.136	not T	not PBT
Ranitidine	47	P	8.71	not B	5284	not T	not PBT
Omeprazole	39	not P	14.8	not B	0.017	not T	not PBT
Tadalafil	5	not P	7.45	not B	0.367	not T	not PBT
Loratadine	39	not P	75.8	not B	0.012	not T	not PBT
Risperidone	39	not P	15	not B	0.140	not T	not PBT
Cyproterone	7	not P	78.2	not B	0.142	not T	not PBT
Sildenafil	5	not P	3.7	not B	0.487	not T	not PBT
Simvastatin	59	P	28.8	not B	0.029	not T	not PBT
Atorvastatin	1	not P	7.21	not B	0.029	not T	not PBT
Rosuvastatin	39	not P	6.56	not B	0.401	not T	not PBT
Diazepam	39	not P	48.6	not B	0.070	not T	not PBT
Clonazepam	68	P	39.2	not B	0.093	not T	not PBT
Clopidogrel	41	not P	111	not B	0.058	not T	not PBT
Compound	Biodeg. Half-Life	P_class	Soil Adsorp. Coeff. (Koc)	M_class	ChV_min_mg_L	T_aqua_proxy	PMT_screen
Bromazepam	31	not P	398	vM	0.174	not T	not PMT
Midazolam	39	not P	40700	not M	0.243	not T	not PMT
Paroxetine	55	P	1860	M	0.018	not T	not PMT
Fluoxetine	55	P	4270	not M	0.136	not T	not PMT
Ranitidine	47	P	1020	M	5284	not T	not PMT
Omeprazole	39	not P	933	M	0.017	not T	not PMT
Tadalafil	5	not P	61700	not M	0.367	not T	not PMT
Loratadine	39	not P	4270	not M	0.012	not T	not PMT
Risperidone	39	not P	1290	M	0.14	not T	not PMT
Cyproterone	7	not P	49000	not M	0.142	not T	not PMT
Sildenafil	5	not P	107	vM	0.487	not T	not PMT
Simvastatin	59	P	70800	not M	0.029	not T	not PMT
Atorvastatin	1	not P	240000	not M	0.029	not T	not PMT
Rosuvastatin	39	not P	209	vM	0.401	not T	not PMT
Diazepam	39	not P	776	M	0.070	not T	not PMT
Clonazepam	68	P	1170	M	0.093	not T	not PMT
Clopidogrel	41	not P	1480	M	0.058	not T	not PMT
Criteria and Notes – PBT / PMT (screening with workbook data)
Purpose
Run a screening-level assessment for PBT and PMT on 17 pharmaceuticals using:
• OPERA outputs: Biodeg. Half-Life (days), Bioconcentration Factor (BCF), Soil Adsorption Coefficient (Koc), ReadyBiodeg.
• Chronic aquatic toxicity: lowest chronic ChV (algae/daphnid/fish) provided in the workbook.
Note: results are indicative (QSAR-based). For regulatory decisions, prefer experimental data.
Inputs
• Persistence (P): Biodeg. Half-Life (days) – predicted value (non-compartment-specific).
• Bioaccumulation (B): Bioconcentration Factor – BCF (L/kg).
• Mobility (M): Soil Adsorption Coefficient – Koc (L/kg).
• Toxicity (T): proxy via minimum chronic ChV (mg/L) across species (used when CLP/human-health hazard data are not available).
• ReadyBiodeg (0/1) used as context/support.
Decision thresholds
Persistence (freshwater – screening):
• vP: t½ ≥ 60 days • P: 40 ≤ t½ < 60 days • not P: t½ < 40 days
Bioaccumulation (BCF, L/kg – REACH):
• vB: BCF ≥ 5000 • B: 2000 ≤ BCF < 5000 • not B: BCF < 2000
Mobility (Koc, L/kg – practical values from ECHA/UBA literature):
• vM: Koc < 500 • M: 500 ≤ Koc < 2000 • not M: Koc ≥ 2000
Toxicity (T – aquatic proxy, chronic):
• T (proxy): minimum ChV < 0.01 mg/L • not T: ChV ≥ 0.01 mg/L
Note: For PMT in a strict sense, T may also be met via human-health hazard classes (CLP), not assessed here.
Classification logic
• PBT (screening) = (P or vP) ∧ (B or vB) ∧ (T proxy)
• PMT (screening) = (P or vP) ∧ (M or vM) ∧ (T proxy)
• When multiple values exist, apply a conservative approach (highest t½; lowest ChV).
• ReadyBiodeg = 0 does not by itself define P, but it supports persistence; ReadyBiodeg = 1 may justify review when t½ < 40 d.
What this workbook contains
• “Traffic_Lights” sheet: traffic-light view for P and M (vP/vM = red; P/M = yellow; not P/not M = green; data gap = gray).
• Results sheet: columns for P_class, B_class, M_class, T_aqua_proxy, final flags (PBT_screen / PMT_screen) and key evidence (t½, BCF, Koc, ChV).
Notes and limitations
• OPERA values are QSAR predictions; uncertainty may be higher for ionic/multi-ionizable substances.
• Koc is a single value (not pH-dependent); actual mobility may vary with pH/logD and ionic strength.
• The T proxy (ChV < 0.01 mg/L) is a conservative convention; outcomes may change when CLP/human-health hazards are added.
• For regulatory decisions, confirm with: OECD 308/309 (P), measured BCF/BMF (B), measured Koc/logD (M), and comprehensive toxicology data (T).
Recommendations
• For substances flagged as P/vP and/or vM, prioritize targeted experimental studies (compartment-specific half-lives; pH-dependent Koc; fish BCF).
• Check human-health hazard classifications (CLP) to support strict PMT evaluation.
• Use a weight-of-evidence approach when integrating multiple sources.
Glossary
t½: biodegradation half-life (days). BCF: bioconcentration factor (L/kg). Koc: soil adsorption coefficient (L/kg).
ChV: chronic value (e.g., NOEC/EC10). P/vP: Persistent/very persistent. B/vB: Bioaccumulative/very bioaccumulative.
M/vM: Mobile/very mobile. PMT: Persistent, Mobile and Toxic. PBT: Persistent, Bioaccumulative and Toxic.

## Sheet: Table S9
Table S9. Screening priority rankings for the 17 target pharmaceuticals under PBT and PMT frameworks: composite scores (Priority_PBT = 1·P + 1·B + 2·T; Priority_PMT = 1·P + 1·M + 2·T; T threshold = 0.01 mg L⁻¹; higher score = higher priority), component scores (P: vP=2, P=1, else 0; B: vB=2, B=1, else proximity = BCF/2000; M: vM=2, M=1, else 0; T: 2 if ChV < 0.01 mg L⁻¹, otherwise 2×(0.01/ChV)), …
Priority_Ranking_PBT – scoring: Priority_PBT = 1·P + 1·B + 2·T (T threshold = 0.01 mg/L; higher = higher priority)
Component scores: P: vP=2, P=1, else 0 | B: vB=2, B=1, else proximity (BCF/2000) | T: 2 if ChV<0.01, else 2*(0.01/ChV)
Columns include evidence (t½, BCF, ChV) + screening flags; ranking is for prioritization (screening), not regulatory decision.
Compound	Biodeg. Half-Life	P_class	Score_P	Bioconcentration Factor	B_class	Score_B	ChV_min_mg_L	T_aqua_proxy	Score_T	Priority_PBT	Rank_PBT	PBT_screen	ReadyBiodeg
Atorvastatin	85.1	vP	2	7.21	not B	0.003605	0.029	not T	0.689655	3.38292	1	not PBT	0
Loratadine	3.39	not P	0	75.8	not B	0.0379	0.012	not T	1.66667	3.37123	2	not PBT	0
Omeprazole	3.39	not P	0	14.8	not B	0.0074	0.017	not T	1.17647	2.36034	3	not PBT	0
Cyproterone	97.7	vP	2	78.2	not B	0.0391	0.142	not T	0.140845	2.32079	4	not PBT	0
Paroxetine	3.55	not P	0	52.2	not B	0.0261	0.018	not T	1.11111	2.24832	5	not PBT	0
Simvastatin	7.59	not P	0	28.8	not B	0.0144	0.029	not T	0.689655	1.39371	6	not PBT	0
Tadalafil	57.5	P	1	7.45	not B	0.003725	0.367	not T	0.0544959	1.11272	7	not PBT	0
Clopidogrel	7.41	not P	0	111	not B	0.0555	0.058	not T	0.344828	0.745155	8	not PBT	0
Diazepam	3.39	not P	0	48.6	not B	0.0243	0.07	not T	0.285714	0.595729	9	not PBT	0
Clonazepam	4.68	not P	0	39.2	not B	0.0196	0.093	not T	0.215054	0.449708	10	not PBT	0
Fluoxetine	3.55	not P	0	149	not B	0.0745	0.136	not T	0.147059	0.368618	11	not PBT	0
Risperidone	3.39	not P	0	15	not B	0.0075	0.14	not T	0.142857	0.293214	12	not PBT	0
Midazolam	3.39	not P	0	152	not B	0.076	0.243	not T	0.0823045	0.240609	13	not PBT	0
Bromazepam	3.31	not P	0	13.9	not B	0.00695	0.174	not T	0.114943	0.236835	14	not PBT	0
Rosuvastatin	3.39	not P	0	6.56	not B	0.00328	0.401	not T	0.0498753	0.103031	15	not PBT	0
Sildenafil	13.5	not P	0	3.7	not B	0.00185	0.487	not T	0.0410678	0.0839855	16	not PBT	0
Ranitidine	4.47	not P	0	8.71	not B	0.004355	5.284	not T	0.00378501	0.011925	17	not PBT	1
Priority_Ranking_PMT – scoring: Priority_PMT = 1·P + 1·M + 2·T (T threshold = 0.01 mg/L; higher = higher priority)
Component scores: P: vP=2, P=1, else 0 | M: vM=2, M=1, else 0 | T: 2 if ChV<0.01, else 2*(0.01/ChV)
Columns include evidence (t½, Koc, ChV) + screening flags; ranking is for prioritization (screening), not regulatory decision.
Compound	Biodeg. Half-Life	P_class	Score_P	Soil Adsorp. Coeff. (Koc)	M_class	Score_M	ChV_min_mg_L	T_aqua_proxy	Score_T	Priority_PMT	Rank_PMT	PMT_screen	ReadyBiodeg
Atorvastatin	85.1	vP	2	240000	not M	0	0.029	not T	0.689655	3.37931	1	not PMT	0
Omeprazole	3.39	not P	0	933	M	1	0.017	not T	1.17647	3.35294	2	not PMT	0
Loratadine	3.39	not P	0	4270	not M	0	0.012	not T	1.66667	3.33333	3	not PMT	0
Paroxetine	3.55	not P	0	1860	M	1	0.018	not T	1.11111	3.22222	4	not PMT	0
Cyproterone	97.7	vP	2	49000	not M	0	0.142	not T	0.140845	2.28169	5	not PMT	0
Bromazepam	3.31	not P	0	398	vM	2	0.174	not T	0.114943	2.22989	6	not PMT	0
Rosuvastatin	3.39	not P	0	209	vM	2	0.401	not T	0.0498753	2.09975	7	not PMT	0
Sildenafil	13.5	not P	0	107	vM	2	0.487	not T	0.0410678	2.08214	8	not PMT	0
Clopidogrel	7.41	not P	0	1480	M	1	0.058	not T	0.344828	1.68966	9	not PMT	0
Diazepam	3.39	not P	0	776	M	1	0.07	not T	0.285714	1.57143	10	not PMT	0
Clonazepam	4.68	not P	0	1170	M	1	0.093	not T	0.215054	1.43011	11	not PMT	0
Simvastatin	7.59	not P	0	70800	not M	0	0.029	not T	0.689655	1.37931	12	not PMT	0
Risperidone	3.39	not P	0	1290	M	1	0.14	not T	0.142857	1.28571	13	not PMT	0
Tadalafil	57.5	P	1	61700	not M	0	0.367	not T	0.0544959	1.10899	14	not PMT	0
Ranitidine	4.47	not P	0	1020	M	1	5.284	not T	0.00378501	1.00757	15	not PMT	1
Fluoxetine	3.55	not P	0	4270	not M	0	0.136	not T	0.147059	0.294118	16	not PMT	0
Midazolam	3.39	not P	0	40700	not M	0	0.243	not T	0.0823045	0.164609	17	not PMT	0
Ranking – Criteria and Notes (EN)
Purpose
Produce **two priority rankings** (screening): one for **PBT**, one for **PMT**, using the workbook data and the screening criteria already applied.
Inputs
• P: biodegradation half-life, days (OPERA)
• B: BCF, L/kg (OPERA)
• M: Koc, L/kg (OPERA)
• T (proxy): minimum chronic ChV (mg/L) across algae/daphnid/fish
• ReadyBiodeg (0/1) as context only
Scoring (0–2 per component)
• P: vP=2; P=1; else 0
• B: vB=2; B=1; otherwise **continuous proximity** = BCF/2000 (0–1)
• M: vM=2; M=1; otherwise 0
• T: 2 if ChV<0.01 mg/L; else **proximity** = 2×(0.01/ChV), capped <2
Priority indices
• **Priority_PBT = 1·P + 1·B + 2·T**
• **Priority_PMT = 1·P + 1·M + 2·T**
• Higher = higher priority; **Rank** = 1 is the highest priority.
Base thresholds/classes
• P/vP (freshwater, screening): P ≥ 40 d; vP ≥ 60 d
• B/vB (BCF): B ≥ 2000; vB ≥ 5000 L/kg
• M/vM (Koc): M < 2000; vM < 500 L/kg
• T (chronic aquatic proxy): ChV < 0.01 mg/L
Use and limitations
• Ranking is a **prioritization tool**, not a regulatory decision.
• OPERA = QSAR (higher uncertainty for ionic substances).
• If CLP (human-health) data are available, T for strict PMT may change.
• In ties, review the **evidence** (t½, Koc, BCF, ChV) and context (use, exposure).
Suggested customization
• Adjust weights (e.g., emphasize P or M).
• Try alternative T thresholds (e.g., 0.02 mg/L) and observe ranking changes.
• Add operational metrics (WWTP removal, field detections) as extra weight.

[truncated: 1 more sheets: Table S10]
